# Supplementary material for: A new computerized assessment battery for cognition (C-ABC) to detect mild cognitive impairment and dementia around 5 min
Source: PLoS One. 2020 Dec 11;15(12):e0243469. doi: 10.1371/journal.pone.0243469 (PMC7732101; doi:10.1371/journal.pone.0243469)
Supplement: S1 Dataset — (XLSX) [file pone.0243469.s008.xlsx]

## Sheet: dataset
gender	diagnosis	score	age_group
2	0	146.359	1
2	0	158.29	1
1	2	103.426	1
1	2	65.7707	1
1	1	134.752	1
2	0	138.838	1
1	0	137.457	1
2	0	147.275	1
2	2	97.0874	1
1	0	130.34	1
2	0	158.541	1
1	2	147.688	1
2	0	144.196	1
1	1	114.002	1
1	2	68.1071	1
1	2	115.697	1
1	2	110.058	1
1	2	124.283	1
2	2	111.715	1
2	0	136.25	1
2	0	141.844	1
1	0	141.738	1
2	2	102.657	1
1	1	94.4318	1
1	1	132.743	1
2	2	50.5051	1
1	2	118.243	1
1	2	124.916	1
1	2	114.723	1
1	2	128.683	1
2	2	103.343	1
2	0	139.092	1
1	0	144.665	1
1	2	140.118	1
2	2	102.688	1
2	2	138.787	1
1	2	34.9968	1
2	0	150.546	1
2	0	148.148	1
1	0	114.379	1
1	0	155.159	1
1	1	143.472	1
1	1	147.337	1
2	2	135.644	1
1	1	92.5097	1
2	2	119.78	1
1	0	151.343	1
2	0	152.403	1
2	2	127.341	1
2	0	136.936	1
2	2	129.125	1
1	2	123.98	1
1	1	123.537	1
2	1	128.83	1
1	0	123.967	1
2	0	158.479	1
2	2	10.7181	1
2	0	148.008	1
1	0	154.321	1
1	0	131.536	1
1	0	92.2409	1
2	0	104.744	1
1	0	161.355	1
1	0	102.477	1
2	0	132.89	1
1	0	152.439	1
2	0	155.642	1
2	0	148.81	1
1	0	148.976	1
1	0	115.727	1
2	0	153.785	1
2	0	129.688	1
2	0	133.47	1
1	0	147.384	1
1	0	154.158	1
2	0	147.984	1
2	0	145.085	1
2	0	135.135	1
2	0	155.581	1
2	0	153.728	1
2	0	151.988	1
2	0	146.306	1
1	0	116.086	1
1	0	134.995	1
1	0	131.397	1
1	0	146.893	1
1	0	109.731	1
2	0	108.355	1
1	0	144.98	1
1	0	142.146	1
2	0	156.924	1
2	0	157.048	1
1	0	147.114	1
2	0	151.229	1
1	0	154.202	1
2	0	148.81	1
2	0	158.04	1
2	0	162.338	1
2	0	166.736	1
2	0	140.187	1
2	0	140.738	1
2	0	153.483	1
2	0	115.818	1
2	0	158.983	1
1	0	161.421	1
2	0	161.812	1
1	0	143.965	1
1	0	109.89	1
1	0	146.451	1
2	0	166.945	1
1	0	149.533	1
1	0	149.813	1
1	0	132.563	1
1	0	107.715	1
2	0	152.614	1
2	0	153.198	1
1	0	156.617	1
2	0	154.919	1
2	0	150.257	1
1	0	158.537	1
1	0	156.678	1
1	0	145.243	1
1	0	148.206	1
2	0	147.839	1
1	0	155.502	1
2	0	150.674	1
1	0	144.928	1
2	0	146.323	1
1	0	144.613	1
2	0	156.189	1
1	0	151.515	1
2	0	165.426	1
1	0	142.349	1
2	0	159.426	1
2	0	158.353	1
2	0	143.699	1
2	0	144.874	1
1	1	130.087	2
2	1	135.794	2
1	1	130.764	2
2	0	146.122	2
1	1	137.221	2
2	2	100.733	2
2	2	129.568	2
2	2	48.3425	2
2	2	117.899	2
1	2	144.817	2
2	1	111.111	2
2	2	110.139	2
2	2	59.8355	2
1	2	98.5958	2
1	2	63.8174	2
2	0	156.986	2
2	2	123.829	2
2	1	102.244	2
1	2	83.8518	2
2	1	138.889	2
2	2	101.593	2
1	0	157.791	2
1	0	149.597	2
2	0	132.743	2
2	2	148.912	2
1	2	35.8494	2
2	2	103.753	2
1	2	98.3103	2
2	2	106.312	2
1	2	124.01	2
2	2	80.415	2
1	2	116.883	2
1	0	146.252	2
1	1	101.685	2
2	0	137.352	2
2	2	112.115	2
1	2	34.9162	2
1	1	139.286	2
1	2	105.684	2
1	2	141.894	2
1	2	59.9808	2
1	0	146.628	2
1	1	111.695	2
2	1	127.451	2
2	2	73.0308	2
1	2	124.37	2
2	0	157.418	2
1	2	92.0028	2
1	2	66.8357	2
2	2	125.179	2
1	2	108.219	2
1	0	127.175	2
1	2	130.36	2
2	0	119.403	2
2	0	146.681	2
2	2	129.597	2
1	2	96.304	2
2	2	69.8714	2
2	0	160.707	2
1	2	112.936	2
1	2	101.165	2
2	2	108.87	2
1	0	110.283	2
2	0	147.002	2
2	1	142.908	2
2	1	121.294	2
2	2	132.402	2
2	1	124.119	2
1	2	123.498	2
1	2	104.265	2
1	1	147.113	2
1	2	112.207	2
2	0	143.627	2
2	0	121.704	2
2	0	148.976	2
1	2	103.991	2
1	2	100.426	2
1	2	45.4742	2
2	2	128.848	2
1	0	163.934	2
2	0	158.856	2
2	1	131.299	2
2	1	86.5551	2
2	2	91.0693	2
1	2	120.404	2
2	1	124.266	2
2	2	106.749	2
2	1	130.989	2
2	1	115.143	2
2	0	136.778	2
2	0	154.024	2
1	1	129.916	2
1	2	64.3604	2
1	2	125.578	2
1	2	61.5157	2
2	2	96.7742	2
2	1	129.492	2
1	0	142.962	2
1	0	140.187	2
1	0	159.617	2
2	0	150.696	2
2	0	138.839	2
1	2	121.639	2
2	2	124.467	2
2	2	74.825	2
1	1	89.852	2
1	1	144.659	2
2	2	66.871	2
2	0	136.426	2
2	2	100.032	2
1	0	123.028	2
2	1	118.694	2
2	2	153.718	2
2	0	153.061	2
2	2	39.1986	2
1	0	119.522	2
1	2	70.6714	2
1	2	84.8547	2
2	2	102.626	2
1	2	145.149	2
2	2	22.1141	2
2	2	80.0754	2
2	2	123.412	2
2	0	156.372	2
2	1	134.731	2
1	1	142.003	2
1	0	148.865	2
2	2	129.916	2
2	0	144.875	2
1	1	138.355	2
1	0	156	2
2	2	101.852	2
1	0	137.127	2
1	2	113.457	2
2	2	102.843	2
2	2	88.2353	2
1	0	133.193	2
2	2	110.098	2
1	1	129.997	2
1	2	123.953	2
2	0	143.722	2
1	0	133.193	2
1	0	122.76	2
1	1	158.279	2
2	2	124.59	2
1	1	129.032	2
2	1	141.791	2
1	0	145.65	2
2	2	150.345	2
1	2	100.426	2
1	1	107.807	2
1	1	158.151	2
2	0	144.875	2
1	0	118.528	2
1	0	137.731	2
1	0	96.9261	2
1	0	142.704	2
2	0	153.362	2
1	0	106.132	2
2	0	158.29	2
1	0	139.57	2
1	0	131.191	2
2	0	136.006	2
1	0	151.343	2
1	0	132.266	2
2	0	153.492	2
1	0	131.579	2
1	0	144.928	2
1	0	140.947	2
1	0	153.669	2
2	0	145.455	2
2	0	153.473	2
1	0	121.279	2
1	0	132.998	2
1	0	152.091	2
1	0	144.928	2
1	0	148.478	2
1	0	121.251	2
2	0	138.691	2
2	0	157.48	2
2	0	126.626	2
1	0	152.788	2
1	0	142.962	2
2	0	130.61	2
1	0	145.719	2
2	0	150.886	2
2	0	154.143	2
1	0	146.413	2
1	0	156.801	2
2	0	135.276	2
2	0	147.33	2
2	0	157.604	2
1	0	137.227	2
2	0	135.234	2
1	0	160.128	2
2	0	106.952	2
2	0	116.572	2
2	0	151.456	2
2	0	144.04	2
1	0	156.25	2
1	0	117.724	2
2	0	134.725	2
1	0	101.816	2
1	0	153.728	2
2	0	110.658	2
1	0	149.981	2
2	0	156.801	2
1	0	102.535	2
2	0	146.617	2
2	0	144.875	2
1	0	97.3933	2
2	0	163.265	2
1	0	106.598	2
2	0	145.243	2
1	0	107.999	2
2	0	154.619	2
1	0	161.031	2
2	0	101.361	2
1	0	152.522	2
2	0	159.808	2
2	0	153.433	2
1	0	148.865	2
2	0	143.33	2
1	0	153.905	2
1	0	151.4	2
1	0	154.381	2
2	0	144.196	2
2	0	160.385	2
1	0	92.1659	2
2	0	160.385	2
2	0	152.497	2
1	0	153.492	2
1	0	158.165	2
1	0	138.004	2
2	0	160.385	2
1	0	130.478	2
2	0	118.196	2
1	0	144.391	2
2	0	155.824	2
2	0	155.885	2
2	0	138.985	2
1	0	136.268	2
2	0	138.785	2
1	0	94.5324	2
2	0	88.5417	2
1	0	147.33	2
2	0	150.289	2
2	0	154.56	2
1	0	154.679	2
1	0	144.284	2
2	0	137.518	2
1	0	148.12	2
2	0	149.981	2
2	0	153.492	2
1	0	151.688	2
1	0	141.894	2
2	0	105.018	2
1	0	132.902	2
2	0	105.325	2
1	0	126.132	2
1	0	130.435	2
2	0	162.47	2
1	0	145.577	2
2	0	152.033	2
1	0	141.945	2
1	0	154.919	2
1	0	89.8742	2
1	0	124.831	2
2	0	156.006	2
1	0	145.414	2
2	0	147.176	2
2	0	151.286	2
1	0	115.186	2
2	0	156.125	2
2	0	146.039	2
1	0	151.803	2
2	1	129.403	3
2	1	107.626	3
2	2	100.402	3
2	2	23.4558	3
1	2	118.343	3
1	0	119.664	3
1	0	92.4092	3
1	2	92.7227	3
1	2	74.928	3
1	0	120.2	3
2	2	117.435	3
1	0	130.65	3
1	2	87.925	3
2	0	127.602	3
2	2	84.9137	3
1	2	101.426	3
2	0	137.931	3
1	2	97.166	3
2	2	114.147	3
1	2	63.5231	3
2	2	108.055	3
2	2	111.975	3
1	2	66.2927	3
2	2	59.4059	3
2	0	131.066	3
2	2	72.1154	3
2	1	105.96	3
1	1	146.013	3
1	2	117.444	3
1	2	122.069	3
1	2	86.135	3
1	2	47.619	3
2	2	66.5425	3
2	2	95.2948	3
2	2	88.4956	3
2	2	86.9329	3
1	2	92.5926	3
2	2	82.8057	3
2	0	157.418	3
2	1	157.418	3
2	2	81.419	3
2	2	78.7214	3
1	2	97.8877	3
1	2	127.293	3
1	2	61.229	3
2	0	137.712	3
2	2	31.4407	3
1	2	5.76834	3
2	2	87.8906	3
1	2	136.89	3
1	2	11.2179	3
1	2	83.9299	3
1	2	105.453	3
2	1	129.12	3
1	1	71.9068	3
2	2	57.3614	3
2	2	109.689	3
2	2	33.1309	3
1	1	117.535	3
1	2	99.4152	3
2	2	140.499	3
2	2	73.3496	3
2	0	146.617	3
1	2	6.91722	3
1	0	145.149	3
1	2	91.1162	3
1	2	63.4921	3
1	2	114.017	3
2	1	138.2	3
2	2	109.477	3
2	2	97.1787	3
2	2	54.8321	3
1	0	129.12	3
1	2	125.628	3
2	0	146.098	3
2	2	83.632	3
1	1	132.304	3
2	1	120.955	3
2	2	99.6299	3
2	2	29.254	3
1	1	135.283	3
2	1	136.173	3
1	2	122.283	3
1	2	65.1551	3
2	2	87.5868	3
2	2	38.7597	3
1	0	153.905	3
1	2	53.1915	3
1	2	106.038	3
2	1	124.918	3
2	0	101.601	3
1	2	93.8967	3
2	0	127.021	3
2	2	78.0597	3
1	2	138.2	3
2	2	127.479	3
1	1	101.259	3
1	1	117.465	3
1	1	123.337	3
2	2	75.6726	3
2	0	151.86	3
1	2	101.639	3
1	2	22.8484	3
2	1	114.764	3
1	2	114.303	3
2	1	107.23	3
1	2	28.9073	3
2	2	109.615	3
2	1	140.896	3
1	1	148.571	3
2	2	60.622	3
2	2	88.0389	3
1	0	96.6517	3
1	2	44.2968	3
2	2	127.458	3
1	0	133.053	3
1	1	124.747	3
1	2	60.9433	3
2	1	123.711	3
2	1	146.681	3
1	2	26.3562	3
1	2	70.406	3
1	0	145.089	3
2	2	91.1162	3
1	2	107.807	3
2	2	66.5425	3
1	2	112.859	3
1	1	153.181	3
2	2	116.359	3
2	1	105.198	3
1	2	75.7098	3
1	0	133.756	3
2	2	70.1227	3
2	1	112.428	3
2	0	115.725	3
1	1	128.251	3
2	1	101.897	3
2	2	114.869	3
2	2	128.068	3
2	2	108.434	3
1	2	39.5804	3
2	2	59.4606	3
2	2	83.3333	3
1	2	68.8195	3
2	2	116.2	3
2	0	107.868	3
1	2	79.1687	3
2	2	101.538	3
2	2	127.042	3
2	2	39.1219	3
1	0	137.083	3
2	2	94.1677	3
2	2	57.8369	3
1	2	102.99	3
2	1	118.098	3
2	0	126.582	3
2	2	78.9681	3
2	0	143.83	3
2	2	112.108	3
1	2	79.9779	3
2	2	78.341	3
1	1	130.65	3
1	0	152.614	3
2	0	121.153	3
2	2	102.041	3
2	2	32.9236	3
1	2	107.143	3
1	0	121.173	3
2	1	104.965	3
2	2	80.9822	3
2	2	105.361	3
1	2	58.1717	3
2	2	94.4882	3
1	2	93.5374	3
2	2	111.323	3
1	2	98.8794	3
2	2	72.0115	3
2	0	137.518	3
1	2	118.866	3
2	2	86.4714	3
1	2	95.6938	3
2	1	132.404	3
1	2	68.3198	3
1	2	75.9327	3
2	2	20.9556	3
2	2	102.041	3
2	2	75.1252	3
2	0	151.633	3
1	1	118.967	3
2	2	85.8124	3
1	2	109.622	3
2	2	119.986	3
1	2	104.446	3
1	1	83.8926	3
1	2	59.7015	3
1	2	121.09	3
2	2	34.5253	3
2	2	105.634	3
1	2	122.378	3
1	2	128.472	3
2	2	109.89	3
1	2	77.4194	3
1	1	112.957	3
2	2	91.3377	3
1	1	126.913	3
2	2	107.466	3
1	2	105.426	3
2	2	58.6797	3
2	1	132.474	3
2	0	93.0233	3
2	0	88.2353	3
1	1	140.118	3
1	2	94.6811	3
2	2	113.969	3
1	2	81.262	3
2	2	74.1309	3
2	2	94.9464	3
1	2	108.865	3
1	1	120.712	3
1	2	15.2539	3
1	2	124.29	3
1	0	106.351	3
2	2	97.9519	3
1	2	69.2779	3
1	0	144.665	3
1	2	124.036	3
2	2	138.839	3
2	1	136.467	3
1	1	121.528	3
2	1	104.42	3
1	1	122.164	3
1	2	87.0985	3
2	0	136.031	3
2	0	136.602	3
1	0	134.907	3
2	2	97.4491	3
1	2	55.4608	3
1	2	76.7321	3
1	2	102.708	3
1	2	30.3797	3
2	2	94.4882	3
1	2	62.7615	3
2	2	27.0076	3
2	2	68.276	3
1	2	86.492	3
2	2	92.1942	3
2	1	87.8735	3
1	1	75.006	3
2	1	136.316	3
2	2	70.4065	3
1	1	76.9843	3
2	2	124.422	3
2	2	107.175	3
2	2	106.446	3
1	2	73.6517	3
1	2	98.0392	3
1	2	126.626	3
2	1	75.1315	3
1	2	113.598	3
1	2	118.044	3
1	1	121.988	3
2	1	133.094	3
1	2	112.613	3
2	0	133.24	3
1	2	119.454	3
1	1	133.284	3
1	2	138.993	3
1	1	106.52	3
2	2	46.62	3
2	1	118.081	3
1	2	88.4146	3
2	2	85.1064	3
1	2	65.1211	3
2	1	126.263	3
1	1	101.437	3
2	2	55.0389	3
1	1	114.342	3
2	0	136.882	3
1	2	95.8211	3
2	1	105.448	3
2	1	74.1309	3
2	2	107.744	3
2	2	110.906	3
1	1	89.2086	3
1	2	111.323	3
1	2	138.94	3
2	0	164.069	3
2	2	99.4695	3
2	0	129.683	3
2	1	108.729	3
2	2	104.397	3
1	1	112.254	3
2	1	105.97	3
1	2	113.25	3
2	1	85.2878	3
1	2	29.2032	3
2	1	60.2549	3
2	1	133.141	3
2	1	145.817	3
2	0	145.899	3
1	2	106.642	3
2	2	6.52316	3
2	1	111.953	3
2	2	152.761	3
2	1	79.7301	3
2	2	81.0889	3
2	2	89.4701	3
1	0	155.44	3
1	2	114.342	3
2	2	106.055	3
2	2	86.8421	3
2	1	99.2131	3
2	1	92.5596	3
1	2	51.5362	3
2	0	101.744	3
2	0	145.957	3
1	0	98.8969	3
1	1	107.04	3
1	1	127.886	3
2	2	18.7891	3
1	2	133.73	3
2	0	144.322	3
2	2	64.0342	3
2	2	97.0303	3
1	2	114.011	3
2	1	105.2	3
1	2	63.6267	3
1	1	112.94	3
2	1	131.261	3
1	1	119.316	3
1	1	160.256	3
1	2	88.2613	3
1	1	114.304	3
2	2	104.046	3
1	2	85.3994	3
1	2	84.1258	3
1	2	76.1228	3
1	2	85.902	3
2	2	66.6667	3
1	2	104.781	3
1	0	125.953	3
1	2	155.131	3
1	2	100.45	3
1	2	90.6843	3
1	1	138.675	3
2	2	113.532	3
2	2	117.057	3
1	1	115.506	3
2	2	123.92	3
1	1	117.686	3
2	0	99.1019	3
1	1	110.48	3
2	2	114.529	3
2	2	80.9717	3
1	2	123.85	3
1	1	96.9828	3
1	1	138.2	3
1	1	109.209	3
1	2	123.01	3
2	2	91.4634	3
2	0	153.905	3
1	1	127.303	3
2	1	115.713	3
2	1	138.996	3
2	1	67.6299	3
2	0	140.007	3
1	2	107.289	3
1	1	117.899	3
2	2	110.553	3
1	1	110.368	3
1	2	76.7334	3
2	2	103.581	3
2	2	124.378	3
1	0	132.902	3
2	2	107.667	3
2	2	86.6051	3
2	2	99.3151	3
1	1	120.827	3
1	2	110.117	3
1	1	102.951	3
2	0	127.851	3
2	0	114.286	3
1	0	121.058	3
2	0	111.209	3
2	0	122.598	3
2	0	136.794	3
2	0	118.124	3
2	0	129.961	3
1	0	103.753	3
2	0	94.687	3
1	0	142.197	3
2	0	137.681	3
1	0	143.965	3
1	0	102.071	3
2	0	141.643	3
2	0	152.183	3
2	0	137.854	3
2	0	144.352	3
2	0	142.44	3
1	0	150.579	3
2	0	138.504	3
2	0	150.812	3
1	0	134.086	3
1	0	137.907	3
2	0	138.621	3
2	0	120.139	3
2	0	149.645	3
1	0	143.126	3
2	0	124.453	3
1	0	125.16	3
2	0	142.429	3
1	0	154.619	3
2	0	129.182	3
2	0	158.859	3
1	0	135.521	3
2	0	143.472	3
2	0	79.1959	3
1	0	129.164	3
2	0	136.888	3
1	0	154.619	3
2	0	143.33	3
2	0	156.689	3
2	0	154.56	3
1	0	97.645	3
2	0	107.433	3
2	0	152.225	3
2	0	133.474	3

## Sheet: explanation
	gender	1=men, 2=women
	diagnosis	0=NC, 1=MCI, 2=dementia
	score	C-ABC total combined score
	age_group	1=50s group, 2=60s group, 3=70-85 group
